# Supplementary material for: Pheophorbide A and Paclitaxel Bioresponsive Nanoparticles as Double-Punch Platform for Cancer Therapy
Source: Pharmaceutics. 2021 Jul 23;13(8):1130. doi: 10.3390/pharmaceutics13081130 (PMC8399365; doi:10.3390/pharmaceutics13081130)
Supplement: Supplementary file 1 [file pharmaceutics-13-01130-s001.zip]

Archive with 1 entries (1 files):
- pharmaceutics-1296890-supplementary.pdf
